# Supplementary material for: Genome-wide investigation of calcium-dependent protein kinase gene family in pineapple: evolution and expression profiles during development and stress
Source: BMC Genomics. 2020 Jan 23;21:72. doi: 10.1186/s12864-020-6501-8 (PMC6979071; doi:10.1186/s12864-020-6501-8)
Supplement: Supplementary file 6 — Additional file 6: Table S3. Synteny blocks of CPK genes between pineapple and Arabidopsis genomes [file 12864_2020_6501_MOESM6_ESM.xlsx]

## Sheet: Sheet1
Table S3. Synteny blocks of CPK genes between pineapple and Arabidopsis genomes
gene ID		gene name
gene1(pineapple)	gene2(Arabidopsis)	gene1	gene2	Ka	Ks	Ka/Ks
Aco008755	AT5G04870.1	AcoCPK6	AtCPK1	0.1242	1.6253	0.0764167
Aco008755	AT3G10660.1	AcoCPK6	AtCPK2	0.1311	3.2951	0.0397863
Aco008755	AT2G38910.1	AcoCPK6	AtCPK20	0.1192	2.2897	0.0520592
Aco009035	AT3G20410.1	AcoCPK7	AtCPK9	0.2215	4.3592	0.0508121
Aco009035	AT1G50700.1	AcoCPK7	AtCPK33	0.2474	4.3567	0.0567861
Aco009035	AT4G04720.1	AcoCPK7	AtCPK21	0.2346	4.3924	0.0534104
Aco009208	AT4G38230.2	AcoCPK8	AtCPK26	0.1886	4.4937	0.0419699
Aco011911	AT2G17290.1	AcoCPK10	AtCPK6	0.1335	4.4937	0.0297083
Aco011911	AT4G38230.2	AcoCPK10	AtCPK26	0.1303	3.739	0.0348489
Aco027228	AT5G66210.2	AcoCPK17	AtCPK28	0.1174	2.3307	0.0503711
Aco027228	AT2G17890.1	AcoCPK17	AtCPK16	0.1278	4.0025	0.03193
