# Supplementary material for: Genome-wide investigation of calcium-dependent protein kinase gene family in pineapple: evolution and expression profiles during development and stress
Source: BMC Genomics. 2020 Jan 23;21:72. doi: 10.1186/s12864-020-6501-8 (PMC6979071; doi:10.1186/s12864-020-6501-8)
Supplement: Supplementary file 7 — Additional file 7: Table S4. Synteny blocks of CPK genes between pineapple and rice genomes [file 12864_2020_6501_MOESM7_ESM.xlsx]

## Sheet: Sheet1
Table S4. Synteny blocks of CPK genes between pineapple and rice genomes
gene ID		gene name
gene1(pineapple)	gene2(rice)	gene1	gene2	Ka	Ks	Ka/Ks
Aco003229	LOC_Os11g07040.1	AcoCPK1	OsCPK24	0.1108	1.0421	0.106324
Aco003229	LOC_Os12g07230.1	AcoCPK1	OsCPK28	0.1006	1.2022	0.0836799
Aco006066	LOC_Os01g43410.1	AcoCPK4	OsCPK1	1.1897	0.0934	12.7377
Aco006066	LOC_Os05g50810.1	AcoCPK4	OsCPK15	0.0998	1.0323	0.0966773
Aco007047	LOC_Os01g61590.1	AcoCPK5	OsCPK3	0.0865	1.1986	0.0721675
Aco007047	LOC_Os05g39090.1	AcoCPK5	OsCPK16	0.0915	1.9054	0.0480214
Aco008755	LOC_Os07g06740.2	AcoCPK6	OsCPK17	0.0985	1.0421	0.0945207
Aco008755	LOC_Os03g57510.1	AcoCPK6	OsCPK11	0.0822	0.8715	0.0943201
Aco009208	LOC_Os02g46090.1	AcoCPK8	OsCPK5	0.1312	1.8525	0.0708232
Aco015726	LOC_Os07g22710.1	AcoCPK12	OsCPK18	0.1031	1.7652	0.058407
Aco022369	LOC_Os07g38120.1	AcoCPK14	OsCPK20	0.0997	0.7698	0.129514
Aco025773	LOC_Os01g59360.1	AcoCPK16	OsCPK2	0.1061	4.2489	0.0249712
