# Supplementary material for: Genome-wide investigation of calcium-dependent protein kinase gene family in pineapple: evolution and expression profiles during development and stress
Source: BMC Genomics. 2020 Jan 23;21:72. doi: 10.1186/s12864-020-6501-8 (PMC6979071; doi:10.1186/s12864-020-6501-8)
Supplement: Supplementary file 10 — Additional file 10: Table S7. The expression profiles of the pineapple CPK genes after cold treatment [file 12864_2020_6501_MOESM10_ESM.xlsx]

## Sheet: Sheet1
Table S7. The expression profiles of the pineapple CPK genes after cold treatment
	4℃_0h	4℃_2h	4℃_6h	4℃_12h	4℃_24h	4℃_48h
AcoCPK1	1.03482	3.92125	1.1338	2.70321	4.27089	4.79438
AcoCPK2	1.00621	1.54043	2.73959	2.89968	2.69826	11.4762
AcoCPK3	1.11042	4.7951	0.970358	1.69898	7.16101	5.49913
AcoCPK4	1.01347	2.56648	0.769174	0.0357866	0.0171082	0.036018
AcoCPK5	1.07795	5.67425	0.565596	0.154451	0.429093	0.954268
AcoCPK6	1.00148	4.35864	1.06213	0.991104	1.94512	1.60725
AcoCPK7	1.00161	0.66324	1.57156	1.74648	1.81762	3.40042
AcoCPK8	1.00689	1.94984	0.874387	2.16495	1.53897	2.96468
AcoCPK9	1.01772	6.80719	1.6333	0.0513122	0.114636	0.160645
AcoCPK10	1.00154	6.18611	1.16546	1.58811	1.51451	2.3467
AcoCPK11	1.00563	7.10526	1.14276	1.576	2.01926	4.58711
AcoCPK12	1.05249	0.548797	1.46112	1.70794	4.59812	9.15214
AcoCPK13	0	0	0	0	0	0
AcoCPK14	1.00385	4.17829	1.21507	2.69288	1.91165	3.43624
AcoCPK15	1.00337	0.203709	0.819286	0.701445	1.30938	2.72573
AcoCPK16	1.03031	8.25218	0.608093	0.0960208	0.187895	0.334501
AcoCPK17	1.01653	5.90391	1.64339	1.91512	3.19295	4.79449
