# Supplementary material for: Genome-wide investigation of calcium-dependent protein kinase gene family in pineapple: evolution and expression profiles during development and stress
Source: BMC Genomics. 2020 Jan 23;21:72. doi: 10.1186/s12864-020-6501-8 (PMC6979071; doi:10.1186/s12864-020-6501-8)
Supplement: Supplementary file 11 — Additional file 11: Table S8. The expression profiles of the pineapple CPK genes after heat treatment [file 12864_2020_6501_MOESM11_ESM.xlsx]

## Sheet: Sheet1
Table S8. The expression profiles of the pineapple CPK genes after heat treatment
	45℃_0h	45℃_2h	45℃_6h	45℃_12h	45℃_24h	45℃_48h
AcoCPK1	1.03482	0.607792	1.3068	1.19143	1.27767	1.35865
AcoCPK2	1.00621	0.345392	1.43127	1.62535	2.03228	2.01323
AcoCPK3	1.11042	1.43696	1.13363	0.972221	0.433775	0.208712
AcoCPK4	1.01347	0.0110354	0.0093652	0.0143299	0.0076352	0.00326272
AcoCPK5	1.07795	0.246898	1.67185	1.12055	0.912092	0.174073
AcoCPK6	1.00148	0.478973	0.23014	0.281391	0.112129	0.133011
AcoCPK7	1.00161	1.26648	2.79889	2.88196	2.97936	3.28688
AcoCPK8	1.00689	0.21646	0.458116	0.495845	0.333364	0.08016
AcoCPK9	1.01772	0.365097	0.03239	0.106268	0.0553222	0.0213493
AcoCPK10	1.00154	0.767838	1.34691	0.903149	2.48778	2.26725
AcoCPK11	1.00563	0.323456	1.12822	1.64953	1.57612	2.12136
AcoCPK12	1.05249	1.55615	2.96238	1.59142	1.5697	2.28584
AcoCPK13	0	0	0	0	0	0
AcoCPK14	1.00385	0.93751	1.56875	1.26753	1.64947	2.2675
AcoCPK15	1.00337	0.752687	1.55481	0.746628	0.372669	0.279277
AcoCPK16	1.0101	1.10843	0.0184295	0.120965	0.0304569	0.038688
AcoCPK17	1.01653	0.7242	1.39349	1.54112	1.91642	2.26204
