# Supplementary material for: Genome-wide investigation of calcium-dependent protein kinase gene family in pineapple: evolution and expression profiles during development and stress
Source: BMC Genomics. 2020 Jan 23;21:72. doi: 10.1186/s12864-020-6501-8 (PMC6979071; doi:10.1186/s12864-020-6501-8)
Supplement: Supplementary file 12 — Additional file 12: Table S9. The expression profiles of the pineapple CPK genes after drought treatment [file 12864_2020_6501_MOESM12_ESM.xlsx]

## Sheet: Sheet1
Table S9. The expression profiles of the pineapple CPK genes after drought treatment
	Drought_0h	Drought_2h	Drought_6h	Drought_12h	Drought_24h	Drought_48h
AcoCPK1	1.03482	1.63831	4.47456	2.91161	1.76356	1.52219
AcoCPK2	1.00621	1.52099	7.09442	0.361817	1.25834	4.19436
AcoCPK3	1.11042	1.19101	8.94777	0.911888	0.604688	1.77573
AcoCPK4	1.01347	0.0169591	0.0633088	0.0389467	0.00284518	0.0140224
AcoCPK5	1.07795	1.10951	6.7615	2.46441	1.00565	1.27395
AcoCPK6	1.00148	0.810908	0.920908	0.819492	1.39956	2.58162
AcoCPK7	1.00161	1.04381	1.08273	3.57786	2.45025	6.01977
AcoCPK8	1.00689	0.525118	3.38112	2.1885	1.00792	5.10514
AcoCPK9	1.01772	0.0516396	2.39097	0.578823	0.19396	0.036151
AcoCPK10	1.00154	1.49006	1.44665	2.38823	1.47251	3.07168
AcoCPK11	1.00563	0.635171	3.41104	3.9968	4.84406	6.50419
AcoCPK12	1.05249	3.71864	9.3259	10.8113	1.89919	2.66654
AcoCPK13	0	0	0	0	0	0
AcoCPK14	1.00385	0.890587	6.50427	2.08479	0.578863	1.35119
AcoCPK15	1.00337	1.13927	5.87266	2.44081	1.30729	1.10466
AcoCPK16	1.0101	0.234447	0.110314	0.802234	0.00494032	0.111524
AcoCPK17	1.01653	1.68701	4.66483	2.78035	3.36562	5.93446
