# Supplementary material for: Genome-wide investigation of calcium-dependent protein kinase gene family in pineapple: evolution and expression profiles during development and stress
Source: BMC Genomics. 2020 Jan 23;21:72. doi: 10.1186/s12864-020-6501-8 (PMC6979071; doi:10.1186/s12864-020-6501-8)
Supplement: Supplementary file 13 — Additional file 13: Table S10. The expression profiles of the pineapple CPK genes after salt treatment [file 12864_2020_6501_MOESM13_ESM.xlsx]

## Sheet: Sheet1
Table S10. The expression profiles of the pineapple CPK genes after salt treatment
	Salt_0h	Salt_2h	Salt_6h	Salt_12h	Salt_24h	Salt_48h
AcoCPK1	1.03482	0.431213	5.27712	4.4327	4.10736	4.37206
AcoCPK2	1.00621	1.19675	4.78822	6.04891	6.51208	6.71887
AcoCPK3	1.11042	0.46971	7.19428	13.4809	1.8989	2.12764
AcoCPK4	1.08144	0.00653922	0.116973	0.0508214	0.0350126	0.0270069
AcoCPK5	1.07795	0.426053	2.0525	4.12708	4.26625	1.47826
AcoCPK6	1.00148	0.370595	1.5489	1.19116	1.43228	0.772489
AcoCPK7	1.00161	0.282963	3.19434	2.24695	2.40865	3.94926
AcoCPK8	1.00689	0.238674	2.24839	3.65308	3.90711	3.62665
AcoCPK9	1.01772	0.216397	0.973928	0.543715	0.343553	0.536697
AcoCPK10	1.00154	0.496433	3.23389	3.23425	3.74423	3.15349
AcoCPK11	1.00563	0.25498	2.30726	2.46263	1.00779	1.62281
AcoCPK12	1.05249	1.27902	8.05513	8.02443	12.4525	15.5731
AcoCPK13	0	0	0	0	0	0
AcoCPK14	1.00385	0.482576	3.29741	2.36399	2.73653	4.78143
AcoCPK15	1.00337	0.600054	3.66578	2.18079	2.97132	3.6249
AcoCPK16	1.0101	0.276818	5.93381	1.67311	1.65492	1.64938
AcoCPK17	1.01653	0.518326	4.41981	6.40359	2.27091	2.07488
