# Supplementary material for: Genome-wide investigation of calcium-dependent protein kinase gene family in pineapple: evolution and expression profiles during development and stress
Source: BMC Genomics. 2020 Jan 23;21:72. doi: 10.1186/s12864-020-6501-8 (PMC6979071; doi:10.1186/s12864-020-6501-8)
Supplement: Supplementary file 14 — Additional file 14: Table S11. The expression profiles of the pineapple CPK genes after mealybugs infection [file 12864_2020_6501_MOESM14_ESM.xlsx]

## Sheet: Sheet1
Table S11. The expression profiles of the pineapple CPK genes after mealybugs infection
	0h	24h	48h	72h
AcoCPK1	1.00204	47.2658	27.5128	30.1769
AcoCPK2	1	31.0319	10.4099	30.9747
AcoCPK3	1	29.0102	9.33686	11.1313
AcoCPK4	1	0	0	0
AcoCPK5	1	5.85454	3.2463	2.20867
AcoCPK6	1	106.251	24.5616	26.5699
AcoCPK7	1	684.46	76.4109	746.082
AcoCPK8	1	4.29245	2.88346	6.30919
AcoCPK9	1	0	0.59467	2.09674
AcoCPK10	1	18.2211	6.396	13.1889
AcoCPK11	1	56.5852	10.9616	36.3647
AcoCPK12	1	8.15503	5.20303	8.32431
AcoCPK13	1	0	0	0
AcoCPK14	1	10.214	4.75193	7.14844
AcoCPK15	1	6.88888	6.96066	1.37196
AcoCPK16	1	567.3	234.5	598.5
AcoCPK17	1	623.533	54.4497	34.025
