# Supplementary material for: Genome-wide investigation of calcium-dependent protein kinase gene family in pineapple: evolution and expression profiles during development and stress
Source: BMC Genomics. 2020 Jan 23;21:72. doi: 10.1186/s12864-020-6501-8 (PMC6979071; doi:10.1186/s12864-020-6501-8)
Supplement: Supplementary file 15 — Additional file 15: Table S12. Primers used in this paper [file 12864_2020_6501_MOESM15_ESM.xlsx]

## Sheet: Sheet1
Table S11 primers used in this article
AcoCPK1-F	CACCATGAACCAGTCGGGCCCCC
AcoCPK1-R	TTAGTGTTCTCCGGTCTTAAAG
AcoCPK3-F	CACCATGGGGAACACTTGCGTCGG
AcoCPK3-R	TTAGCCAAGCTTGAAAGCCT
AcoCPK6-F	CACCATGCACCACCTCGCTGGGCAC
AcoCPK6-R	TTAGCCCAGCTTCAGTGCCTC
AcoCPK1-Q-F	CTGGAATCTCCGATAGTGCTAAA
AcoCPK1-Q-R	CAATCCACGGGTCACATAAGA
AcoCPK2-Q-F	GCACCATTGTCGAGGTCATA
AcoCPK2-Q-R	GAGGAGAGGTTTCAGACGAATC
AcoCPK3-Q-F	GTGGGTGCTAATCTCAAGGAA
AcoCPK3-Q-R	GGCTATGAACTCGCCGTAAT
AcoCPK4-Q-F	CTGACCCTTGGCCTTCTATATC
AcoCPK4-Q-R	GAATTTCAGCGGCAGTAAGC
AcoCPK5-Q-F	GATGGACGGATCAGCTATGATG
AcoCPK5-Q-R	GAGGCTGTTGAATCTTCCTCTC
AcoCPK6-Q-F	GCCTGTGAGGAGTTTGGTATAG
AcoCPK6-Q-R	CATTGTAGTCGATCCTTCCATCA
AcoCPK7-Q-F	CAATTCGGCGTGACCTATCT
AcoCPK7-Q-R	TGCTGCATGATCTGGATCTC
AcoCPK8-Q-F	GAACATTTGGTAGCGGCATTT
AcoCPK8-Q-R	TCGGTCATGTTATGCTCCTTAC
AcoCPK9-Q-F	AGTCGTCGGAAGTCCCTATTA
AcoCPK9-Q-R	CCGCATAGCAAGATGTAGAGAA
AcoCPK10-Q-F	GAGAACTTCCTCCTGGTCAATAA
AcoCPK10-Q-R	CAGTACCTCAGGAGCAACATAG
AcoCPK11-Q-F	CGGTACAATCACCCTTGAAGAA
AcoCPK11-Q-R	CTACATCAGCTGCCTCCATAAG
AcoCPK12-Q-F	CACCTCTCAAGGCTACAGATTT
AcoCPK12-Q-R	ACTTCTGGTGCCACGTAATAG
AcoCPK13-Q-F	GAGGCGGTCCTCAAATTAGT
AcoCPK13-Q-R	CCATCAACATCAGCCAAATCTATC
AcoCPK14-Q-F	CATGGCTCCGGAAGTTCTAAA
AcoCPK14-Q-R	AGGGACTCCACAAAGAAGAATG
AcoCPK15-Q-F	GTGGAAGAAGTAGCCGACATAA
AcoCPK15-Q-R	TCCAAGCTTACGAAGACCATAC
AcoCPK16-Q-F	CTGCTGATGCTGATGGAAATG
AcoCPK16-Q-R	GCTCCTCTCTGTCCATTCTATTC
AcoCPK17-Q-F	CGATTTGGATGGAGATGGGTAT
AcoCPK17-Q-R	GTCGATGTCAGCCTCTTCTAAC
Aco003177-Q-F(Actin2)	GTATGGAAGCTGCGGGTATT
Aco003177-Q-R(Actin2)	CACCACTGAGCACGATGTTA
ATCPK11-Q-F	CGCTAATTACGCCTGCAAATC
ATCPK11-Q-R	TGATCTGAATCTCACGCCATAC
ATCPK1-Q-F	AGAGTCATTGCTGAGAGCTTATC
ATCPK1-Q-R	CCACTCTTGTCCGCATCTATC
ATCPK2-Q-F	CGAAGACTAACCGCACATCA
ATCPK2-Q-R	CAGCAGAGTCCAGAGGTTTATC
